# Supplementary material for: Gamma-Aminobutyric Acid Supplementation Boosts the Phytohormonal Profile in ‘Candidatus Liberibacter asiaticus’-Infected Citrus
Source: Plants (Basel). 2023 Oct 22;12(20):3647. doi: 10.3390/plants12203647 (PMC10609878; doi:10.3390/plants12203647)
Supplement: Supplementary file 1 [file plants-12-03647-s001.zip]

Archive with 1 entries (1 files):
- plants-2651453-supplementary.pdf
